# Supplementary material for: Establishment of a Sandwich ELISA for Detection of Pan-Merbecoviruses
Source: Pathogens. 2025 Jun 19;14(6):605. doi: 10.3390/pathogens14060605 (PMC12196402; doi:10.3390/pathogens14060605)
Supplement: Supplementary file 1 [file pathogens-14-00605-s001.zip]

Archive with 1 entries (1 files):
- pathogens-3677378-supplementary.pdf
